# Supplementary material for: Surface Functionalization of Bioactive Hybrid Adsorbents for Enhanced Adsorption of Organic Dyes
Source: Int J Environ Res Public Health. 2023 May 8;20(9):5750. doi: 10.3390/ijerph20095750 (PMC10177766; doi:10.3390/ijerph20095750)
Supplement: Supplementary file 1 [file ijerph-20-05750-s001.zip]

Archive with 1 entries (1 files):
- ijerph-2351079-supplementary.pdf
